# Supplementary material for: Life History Responses of Four Invasive Crayfish Species Under Prolonged Suboptimal Temperatures
Source: Integr Comp Biol. 2026 Mar 23;66:icag014. doi: 10.1093/icb/icag014 (PMC13069686; doi:10.1093/icb/icag014)
Supplement: icag014_Supplemental_Files [file icag014_supplemental_files.zip]

Archive with 2 entries (2 files):
- icb-2026-0016-File002.docx
- icb-2026-0016-File008.doc
